# Supplementary material for: Whole-Genome Resequencing Reveals Genetic Variation and Selection Signals in Fusarium acuminatum Causing Astragalus Root Rot
Source: J Fungi (Basel). 2026 Jun 30;12(7):476. doi: 10.3390/jof12070476 (PMC13412694; doi:10.3390/jof12070476)
Supplement: Supplementary file 1 [file jof-12-00476-s001.zip]

Archive with 1 entries (1 files):
- jof-4321122-supplementary.pdf
